# Supplementary material for: Phytochemical Profile and In Vitro Bioactivities of Plant-Based By-Products in View of a Potential Reuse and Valorization
Source: Plants (Basel). 2023 Feb 10;12(4):795. doi: 10.3390/plants12040795 (PMC9961642; doi:10.3390/plants12040795)
Supplement: Supplementary file 1 [file plants-12-00795-s001.zip]

Archive with 1 entries (1 files):
- plants-2150090-supplementary.pdf
